# Supplementary material for: Optimization of a Sustainable Protocol for the Extraction of Anthocyanins as Textile Dyes from Plant Materials
Source: Molecules. 2021 Nov 9;26(22):6775. doi: 10.3390/molecules26226775 (PMC8625177; doi:10.3390/molecules26226775)
Supplement: Supplementary file 1 [file molecules-26-06775-s001.zip]

Archive with 1 entries (1 files):
- molecules-1423862-supplementary.pdf
